# Supplementary material for: The prevalence of Pseudomonas aeruginosa and multidrug resistant Pseudomonas aeruginosa in healthy captive ophidian
Source: PeerJ. 2019 Apr 12;7:e6706. doi: 10.7717/peerj.6706 (PMC6463849; doi:10.7717/peerj.6706)
Supplement: Data S1 [file peerj-07-6706-s001.csv]

Sample n.	Herd	Herd Size	Genus/Species	Family	Age	Active state of reproduction	P. aeruginosa	Antimicrobial resistance profile	Cleaning cycle frequency	Origin of food	Food (living/fresh. or thawed)
1	1	S	PYTHON REGIUS	PYTHONIDAE	ADULT		YES	MDR	TWICE/MONTH	PURCHASED	THAWED
2	1	S	BOA CONSTRICTOR	BOIDAE	ADULT		YES	NO-MDR	TWICE/MONTH	PURCHASED	THAWED
3	1	S	ACRANTOPHIS DUMERILI	BOIDAE	ADULT		YES	NO-MDR	TWICE/MONTH	PURCHASED	THAWED
4	1	S	ACRANTOPHIS DUMERILI	BOIDAE	ADULT		YES	NO-MDR	TWICE/MONTH	PURCHASED	THAWED
5	1	S	HETERODON NASICUS	COLUBRIDAE	ADULT		YES	NO-MDR	TWICE/MONTH	PURCHASED	THAWED
6	1	S	HETERODON NASICUS	COLUBRIDAE	ADULT		NO		TWICE/MONTH	PURCHASED	THAWED
7	1	S	ZAMENIS SITULA	COLUBRIDAE	ADULT		YES	MDR	TWICE/MONTH	PURCHASED	THAWED
8	1	S	LAMPROPELTIS CALIFORNIAE	COLUBRIDAE	ADULT		NO		TWICE/MONTH	PURCHASED	THAWED
9	2	M	PYTHON REGIUS	PYTHONIDAE	ADULT		YES	MDR	MONTHLY	BOTH	BOTH
10	2	M	PYTHON REGIUS	PYTHONIDAE	ADULT		YES	NO-MDR	MONTHLY	BOTH	BOTH
11	2	M	PYTHON REGIUS	PYTHONIDAE	ADULT		YES	MDR	MONTHLY	BOTH	BOTH
12	3	S	BOA CONSTRICTOR	BOIDAE	ADULT		YES	MDR	WEEKLY	PURCHASED	BOTH
13	3	S	LAMPROPELTIS GETULA	COLUBRIDAE	ADULT		NO		WEEKLY	PURCHASED	BOTH
14	3	S	PYTHON REGIUS	PYTHONIDAE	ADULT		NO		WEEKLY	PURCHASED	BOTH
15	3	S	PANTHEROPHIS GUTTATUS	COLUBRIDAE	ADULT		YES	MDR	WEEKLY	PURCHASED	BOTH
16	3	S	LAMPROPELTIS TRIANGULUM	COLUBRIDAE	ADULT		NO		WEEKLY	PURCHASED	BOTH
17	3	S	LAMPROPELTIS CALIFORNIAE	COLUBRIDAE	ADULT		NO		WEEKLY	PURCHASED	BOTH
18	4	S	PYTHON REGIUS	PYTHONIDAE	ADULT		YES	MDR		PURCHASED	THAWED
19	4	S	BOA CONSTRICTOR	BOIDAE	ADULT		YES	NO-MDR		PURCHASED	THAWED
20	5	M	ACRANTOPHIS DUMERILI	BOIDAE	ADULT		YES	MDR	TWICE/MONTH	PURCHASED	THAWED
21	5	M	ACRANTOPHIS DUMERILI	BOIDAE	ADULT		YES	MDR	TWICE/MONTH	PURCHASED	THAWED
22	5	M	PYTHON REGIUS	PYTHONIDAE	ADULT		YES	NO-MDR	TWICE/MONTH	PURCHASED	THAWED
23	5	M	PYTHON REGIUS	PYTHONIDAE	ADULT		NO		TWICE/MONTH	PURCHASED	THAWED
24	5	M	BOA CONSTRICTOR	BOIDAE	ADULT		YES	MDR	TWICE/MONTH	PURCHASED	THAWED
25	5	M	PYTHON REGIUS	PYTHONIDAE	ADULT		YES	MDR	TWICE/MONTH	PURCHASED	THAWED
26	5	M	BOA CONSTRICTOR	BOIDAE	ADULT		YES	NO-MDR	TWICE/MONTH	PURCHASED	THAWED
27	5	M	PYTHON REGIUS	PYTHONIDAE	ADULT		YES	MDR	TWICE/MONTH	PURCHASED	THAWED
28	5	M	PYTHON REGIUS	PYTHONIDAE	ADULT		YES	NO-MDR	TWICE/MONTH	PURCHASED	THAWED
29	5	M	BOA CONSTRICTOR	BOIDAE	ADULT		YES	MDR	TWICE/MONTH	PURCHASED	THAWED
30	5	M	BOA CONSTRICTOR	BOIDAE	ADULT		YES	MDR	TWICE/MONTH	PURCHASED	THAWED
31	5	M	PYTHON REGIUS	PYTHONIDAE	ADULT		YES	MDR	TWICE/MONTH	PURCHASED	THAWED
32	5	M	BOA CONSTRICTOR	BOIDAE	ADULT		YES	MDR	TWICE/MONTH	PURCHASED	THAWED
33	5	M	BOA CONSTRICTOR	BOIDAE	ADULT		YES	MDR	TWICE/MONTH	PURCHASED	THAWED
34	5	M	PYTHON REGIUS	PYTHONIDAE	ADULT		NO		TWICE/MONTH	PURCHASED	THAWED
35	5	M	BOA CONSTRICTOR	BOIDAE	ADULT		YES	MDR	TWICE/MONTH	PURCHASED	THAWED
36	5	M	BOA CONSTRICTOR	BOIDAE	ADULT		YES	MDR	TWICE/MONTH	PURCHASED	THAWED
37	5	M	BOA CONSTRICTOR	BOIDAE	ADULT		YES	NO-MDR	TWICE/MONTH	PURCHASED	THAWED
38	5	M	BOA CONSTRICTOR	BOIDAE	ADULT		YES	MDR	TWICE/MONTH	PURCHASED	THAWED
39	5	M	PANTHEROPHIS OBSOLETUS	COLUBRIDAE	ADULT		YES	MDR	TWICE/MONTH	PURCHASED	THAWED
40	5	M	PANTHEROPHIS OBSOLETUS	COLUBRIDAE	ADULT		YES	NO-MDR	TWICE/MONTH	PURCHASED	THAWED
41	5	M	PANTHEROPHIS OBSOLETUS	COLUBRIDAE	ADULT		NO		TWICE/MONTH	PURCHASED	THAWED
42	5	M	LAMPROPELTIS TRIANGULUM	COLUBRIDAE	ADULT		YES	MDR	TWICE/MONTH	PURCHASED	THAWED
43	5	M	PANTHEROPHIS OBSOLETUS	COLUBRIDAE	ADULT		NO		TWICE/MONTH	PURCHASED	THAWED
44	6	S	CORALLUS HORTULANUS	BOIDAE	ADULT		YES	NO-MDR	MONTHLY	PURCHASED	THAWED
45	6	S	PYTHON REGIUS	PYTHONIDAE	ADULT		NO		MONTHLY	PURCHASED	THAWED
46	6	S	PYTHON REGIUS	PYTHONIDAE	ADULT		YES	MDR	MONTHLY	PURCHASED	THAWED
47	6	S	PYTHON REGIUS	PYTHONIDAE	ADULT		NO		MONTHLY	PURCHASED	THAWED
48	6	S	PYTHON REGIUS	PYTHONIDAE	ADULT		YES	NO-MDR	MONTHLY	PURCHASED	THAWED
49	6	S	PYTHON REGIUS	PYTHONIDAE	ADULT		YES	MDR	MONTHLY	PURCHASED	THAWED
50	6	S	PYTHON REGIUS	PYTHONIDAE	ADULT		YES	MDR	MONTHLY	PURCHASED	THAWED
51	6	S	PYTHON REGIUS	PYTHONIDAE	ADULT		YES	MDR	MONTHLY	PURCHASED	THAWED
52	6	S	PYTHON REGIUS	PYTHONIDAE	ADULT		YES	NO-MDR	MONTHLY	PURCHASED	THAWED
53	2	M	PYTHON REGIUS	PYTHONIDAE	ADULT		YES	NO-MDR	WEEKLY	HOME-RAISED	LIVING/FRESH.
54	2	M	PYTHON REGIUS	PYTHONIDAE	ADULT		YES	NO-MDR	WEEKLY	HOME-RAISED	LIVING/FRESH.
55	2	M	PYTHON REGIUS	PYTHONIDAE	ADULT		NO		WEEKLY	HOME-RAISED	LIVING/FRESH.
56	2	M	PYTHON REGIUS	PYTHONIDAE	ADULT		YES	MDR	WEEKLY	HOME-RAISED	LIVING/FRESH.
57	2	M	PYTHON REGIUS	PYTHONIDAE	ADULT		YES	NO-MDR	WEEKLY	HOME-RAISED	LIVING/FRESH.
58	2	M	PYTHON REGIUS	PYTHONIDAE	ADULT		YES	MDR	WEEKLY	HOME-RAISED	LIVING/FRESH.
59	2	M	PYTHON REGIUS	PYTHONIDAE	ADULT		NO		WEEKLY	HOME-RAISED	LIVING/FRESH.
60	2	M	PYTHON REGIUS	PYTHONIDAE	ADULT		NO		WEEKLY	HOME-RAISED	LIVING/FRESH.
61	2	M	PANTHEROPHIS GUTTATUS	COLUBRIDAE	ADULT		NO		WEEKLY	HOME-RAISED	LIVING/FRESH.
62	2	M	PANTHEROPHIS GUTTATUS	COLUBRIDAE	ADULT		YES	MDR	WEEKLY	HOME-RAISED	LIVING/FRESH.
63	2	M	PYTHON REGIUS	PYTHONIDAE	ADULT		NO		WEEKLY	HOME-RAISED	LIVING/FRESH.
64	2	M	PANTHEROPHIS GUTTATUS	COLUBRIDAE	JUVENILE		YES	NO-MDR	WEEKLY	HOME-RAISED	LIVING/FRESH.
65	2	M	PANTHEROPHIS GUTTATUS	COLUBRIDAE	JUVENILE		YES	NO-MDR	WEEKLY	HOME-RAISED	LIVING/FRESH.
66	2	M	PANTHEROPHIS GUTTATUS	COLUBRIDAE	JUVENILE		NO		WEEKLY	HOME-RAISED	LIVING/FRESH.
67	2	M	PANTHEROPHIS GUTTATUS	COLUBRIDAE	JUVENILE		YES	MDR	WEEKLY	HOME-RAISED	LIVING/FRESH.
68	2	M	PANTHEROPHIS GUTTATUS	COLUBRIDAE	JUVENILE		NO		WEEKLY	HOME-RAISED	LIVING/FRESH.
69	7	L	PYTHON REGIUS	PYTHONIDAE	ADULT	NO	NO		WEEKLY	BOTH	LIVING/FRESH.
70	7	L	PYTHON REGIUS	PYTHONIDAE	ADULT	NO	NO		WEEKLY	BOTH	LIVING/FRESH.
71	7	L	PYTHON REGIUS	PYTHONIDAE	ADULT	NO	NO		WEEKLY	BOTH	LIVING/FRESH.
72	7	L	PYTHON REGIUS	PYTHONIDAE	ADULT	NO	NO		WEEKLY	BOTH	LIVING/FRESH.
73	7	L	PYTHON REGIUS	PYTHONIDAE	ADULT	YES	NO		WEEKLY	BOTH	LIVING/FRESH.
74	7	L	PYTHON REGIUS	PYTHONIDAE	ADULT	NO	NO		WEEKLY	BOTH	LIVING/FRESH.
75	7	L	PYTHON REGIUS	PYTHONIDAE	ADULT	YES	NO		WEEKLY	BOTH	LIVING/FRESH.
76	7	L	PYTHON REGIUS	PYTHONIDAE	ADULT	YES	YES	NO-MDR	WEEKLY	BOTH	LIVING/FRESH.
77	7	L	PYTHON REGIUS	PYTHONIDAE	ADULT	YES	NO		WEEKLY	BOTH	LIVING/FRESH.
78	7	L	PYTHON REGIUS	PYTHONIDAE	ADULT	YES	YES	NO-MDR	WEEKLY	BOTH	LIVING/FRESH.
79	7	L	PYTHON REGIUS	PYTHONIDAE	ADULT	YES	NO		WEEKLY	BOTH	LIVING/FRESH.
80	7	L	PYTHON REGIUS	PYTHONIDAE	ADULT	NO	NO		WEEKLY	BOTH	LIVING/FRESH.
81	7	L	PYTHON REGIUS	PYTHONIDAE	ADULT	NO	NO		WEEKLY	BOTH	LIVING/FRESH.
82	7	L	PYTHON REGIUS	PYTHONIDAE	ADULT	YES	NO		WEEKLY	BOTH	LIVING/FRESH.
83	7	L	PYTHON REGIUS	PYTHONIDAE	ADULT	YES	NO		WEEKLY	BOTH	LIVING/FRESH.
84	7	L	PYTHON REGIUS	PYTHONIDAE	ADULT	YES	YES	NO-MDR	WEEKLY	BOTH	LIVING/FRESH.
85	7	L	PYTHON REGIUS	PYTHONIDAE	ADULT	YES	NO		WEEKLY	BOTH	LIVING/FRESH.
86	7	L	PYTHON REGIUS	PYTHONIDAE	ADULT	NO	NO		WEEKLY	BOTH	LIVING/FRESH.
87	7	L	PYTHON REGIUS	PYTHONIDAE	ADULT	NO	NO		WEEKLY	BOTH	LIVING/FRESH.
88	7	L	PYTHON REGIUS	PYTHONIDAE	ADULT	NO	NO		WEEKLY	BOTH	LIVING/FRESH.
89	7	L	PYTHON REGIUS	PYTHONIDAE	ADULT	YES	YES	NO-MDR	WEEKLY	BOTH	LIVING/FRESH.
90	7	L	PYTHON REGIUS	PYTHONIDAE	ADULT	YES	NO		WEEKLY	BOTH	LIVING/FRESH.
91	7	L	PYTHON REGIUS	PYTHONIDAE	ADULT	NO	NO		WEEKLY	BOTH	LIVING/FRESH.
92	7	L	PYTHON REGIUS	PYTHONIDAE	ADULT	NO	NO		WEEKLY	BOTH	LIVING/FRESH.
93	7	L	PYTHON REGIUS	PYTHONIDAE	ADULT	NO	YES	NO-MDR	WEEKLY	BOTH	LIVING/FRESH.
94	7	L	PYTHON REGIUS	PYTHONIDAE	ADULT	YES	NO		WEEKLY	BOTH	LIVING/FRESH.
95	7	L	PYTHON REGIUS	PYTHONIDAE	ADULT	NO	YES	NO-MDR	WEEKLY	BOTH	LIVING/FRESH.
96	7	L	PYTHON REGIUS	PYTHONIDAE	ADULT	NO	YES	MDR	WEEKLY	BOTH	LIVING/FRESH.
97	7	L	PYTHON REGIUS	PYTHONIDAE	ADULT	NO	YES	NO-MDR	WEEKLY	BOTH	LIVING/FRESH.
98	7	L	PYTHON REGIUS	PYTHONIDAE	ADULT	NO	NO		WEEKLY	BOTH	LIVING/FRESH.
99	7	L	PYTHON REGIUS	PYTHONIDAE	ADULT	NO	NO		WEEKLY	BOTH	LIVING/FRESH.
100	7	L	PYTHON REGIUS	PYTHONIDAE	ADULT	NO	YES	NO-MDR	WEEKLY	BOTH	LIVING/FRESH.
101	7	L	PYTHON REGIUS	PYTHONIDAE	ADULT	YES	YES	MDR	WEEKLY	BOTH	LIVING/FRESH.
102	7	L	PYTHON REGIUS	PYTHONIDAE	ADULT	YES	YES	NO-MDR	WEEKLY	BOTH	LIVING/FRESH.
103	7	L	PYTHON REGIUS	PYTHONIDAE	ADULT	YES	NO		WEEKLY	BOTH	LIVING/FRESH.
104	7	L	PYTHON REGIUS	PYTHONIDAE	ADULT	YES	NO		WEEKLY	BOTH	LIVING/FRESH.
105	7	L	PYTHON REGIUS	PYTHONIDAE	ADULT	NO	YES	MDR	WEEKLY	BOTH	LIVING/FRESH.
106	7	L	PYTHON REGIUS	PYTHONIDAE	ADULT	NO	YES	MDR	WEEKLY	BOTH	LIVING/FRESH.
107	7	L	PYTHON REGIUS	PYTHONIDAE	ADULT	NO	NO		WEEKLY	BOTH	LIVING/FRESH.
108	7	L	PYTHON REGIUS	PYTHONIDAE	ADULT	YES	NO		WEEKLY	BOTH	LIVING/FRESH.
109	7	L	PYTHON REGIUS	PYTHONIDAE	ADULT	NO	YES	NO-MDR	WEEKLY	BOTH	LIVING/FRESH.
110	7	L	PYTHON REGIUS	PYTHONIDAE	ADULT	YES	YES	MDR	WEEKLY	BOTH	LIVING/FRESH.
111	7	L	PYTHON REGIUS	PYTHONIDAE	ADULT	NO	YES	NO-MDR	WEEKLY	BOTH	LIVING/FRESH.
112	7	L	PYTHON REGIUS	PYTHONIDAE	ADULT	YES	NO		WEEKLY	BOTH	LIVING/FRESH.
113	7	L	PYTHON REGIUS	PYTHONIDAE	ADULT	YES	NO		WEEKLY	BOTH	LIVING/FRESH.
114	7	L	PYTHON REGIUS	PYTHONIDAE	ADULT	NO	NO		WEEKLY	BOTH	LIVING/FRESH.
115	7	L	PYTHON REGIUS	PYTHONIDAE	ADULT	NO	YES	MDR	WEEKLY	BOTH	LIVING/FRESH.
116	7	L	PYTHON REGIUS	PYTHONIDAE	ADULT	YES	NO		WEEKLY	BOTH	LIVING/FRESH.
117	7	L	PYTHON REGIUS	PYTHONIDAE	ADULT	YES	NO		WEEKLY	BOTH	LIVING/FRESH.
118	7	L	PYTHON REGIUS	PYTHONIDAE	ADULT	NO	NO		WEEKLY	BOTH	LIVING/FRESH.
119	7	L	PYTHON REGIUS	PYTHONIDAE	ADULT	YES	NO		WEEKLY	BOTH	LIVING/FRESH.
120	7	L	PYTHON REGIUS	PYTHONIDAE	ADULT	NO	YES	MDR	WEEKLY	BOTH	LIVING/FRESH.
121	7	L	PYTHON REGIUS	PYTHONIDAE	JUVENILE		YES	NO-MDR	WEEKLY	BOTH	LIVING/FRESH.
122	7	L	PYTHON REGIUS	PYTHONIDAE	JUVENILE		YES	NO-MDR	WEEKLY	BOTH	LIVING/FRESH.
123	7	L	PYTHON REGIUS	PYTHONIDAE	JUVENILE		YES	NO-MDR	WEEKLY	BOTH	LIVING/FRESH.
124	7	L	PYTHON REGIUS	PYTHONIDAE	JUVENILE		NO		WEEKLY	BOTH	LIVING/FRESH.
125	7	L	PYTHON REGIUS	PYTHONIDAE	JUVENILE		YES	NO-MDR	WEEKLY	BOTH	LIVING/FRESH.
126	7	L	PYTHON REGIUS	PYTHONIDAE	JUVENILE		NO		WEEKLY	BOTH	LIVING/FRESH.
127	7	L	PYTHON REGIUS	PYTHONIDAE	JUVENILE		NO		WEEKLY	BOTH	LIVING/FRESH.
128	7	L	PYTHON REGIUS	PYTHONIDAE	JUVENILE		YES	NO-MDR	WEEKLY	BOTH	LIVING/FRESH.
129	7	L	PYTHON REGIUS	PYTHONIDAE	ADULT		NO		WEEKLY	BOTH	LIVING/FRESH.
130	7	L	PYTHON REGIUS	PYTHONIDAE	JUVENILE		YES	NO-MDR	WEEKLY	BOTH	LIVING/FRESH.
131	7	L	PYTHON REGIUS	PYTHONIDAE	JUVENILE		YES	NO-MDR	WEEKLY	BOTH	LIVING/FRESH.
132	7	L	PYTHON REGIUS	PYTHONIDAE	JUVENILE		YES	NO-MDR	WEEKLY	BOTH	LIVING/FRESH.
133	7	L	PYTHON REGIUS	PYTHONIDAE	JUVENILE		NO		WEEKLY	BOTH	LIVING/FRESH.
134	7	L	PYTHON REGIUS	PYTHONIDAE	JUVENILE		YES	NO-MDR	WEEKLY	BOTH	LIVING/FRESH.
135	7	L	PYTHON REGIUS	PYTHONIDAE	JUVENILE		YES	NO-MDR	WEEKLY	BOTH	LIVING/FRESH.
136	7	L	PYTHON REGIUS	PYTHONIDAE	JUVENILE		YES	NO-MDR	WEEKLY	BOTH	LIVING/FRESH.
137	7	L	MORELIA SPILOTA	PYTHONIDAE	ADULT		YES	NO-MDR	WEEKLY	BOTH	LIVING/FRESH.
138	7	L	MORELIA SPILOTA	PYTHONIDAE	ADULT		NO		WEEKLY	BOTH	LIVING/FRESH.
139	7	L	MORELIA SPILOTA	PYTHONIDAE	ADULT		YES	NO-MDR	WEEKLY	BOTH	LIVING/FRESH.
140	7	L	BOA CONSTRICTOR	BOIDAE	ADULT		YES	MDR	WEEKLY	BOTH	LIVING/FRESH.
141	7	L	BOA CONSTRICTOR	BOIDAE	ADULT		YES	MDR	WEEKLY	BOTH	LIVING/FRESH.
142	7	L	BOA CONSTRICTOR	BOIDAE	ADULT		NO		WEEKLY	BOTH	LIVING/FRESH.
143	7	L	BOA CONSTRICTOR	BOIDAE	ADULT		NO		WEEKLY	BOTH	LIVING/FRESH.
144	7	L	PYTHON REGIUS	PYTHONIDAE	ADULT		YES	MDR	WEEKLY	BOTH	LIVING/FRESH.
145	7	L	PYTHON REGIUS	PYTHONIDAE	ADULT		NO		WEEKLY	BOTH	LIVING/FRESH.
146	7	L	PYTHON REGIUS	PYTHONIDAE	ADULT		NO		WEEKLY	BOTH	LIVING/FRESH.
147	7	L	PYTHON REGIUS	PYTHONIDAE	ADULT		YES	MDR	WEEKLY	BOTH	LIVING/FRESH.
148	7	L	PYTHON REGIUS	PYTHONIDAE	ADULT		YES	MDR	WEEKLY	BOTH	LIVING/FRESH.
149	7	L	PYTHON REGIUS	PYTHONIDAE	ADULT		NO		WEEKLY	BOTH	LIVING/FRESH.
150	7	L	BOA CONSTRICTOR	BOIDAE	ADULT		NO		WEEKLY	BOTH	LIVING/FRESH.
151	7	L	BOA CONSTRICTOR	BOIDAE	ADULT		YES	NO-MDR	WEEKLY	BOTH	LIVING/FRESH.
152	7	L	PYTHON REGIUS	PYTHONIDAE	ADULT		YES	NO-MDR	WEEKLY	BOTH	LIVING/FRESH.
153	7	L	PYTHON REGIUS	PYTHONIDAE	ADULT		YES	MDR	WEEKLY	BOTH	LIVING/FRESH.
154	7	L	PITUOPHIS MELANOLEUCUS	COLUBRIDAE	ADULT	NO	NO		WEEKLY	BOTH	LIVING/FRESH.
155	7	L	PITUOPHIS MELANOLEUCUS	COLUBRIDAE	ADULT	NO	NO		WEEKLY	BOTH	LIVING/FRESH.
156	7	L	ASPIDITES RAMSAYI	PYTHONIDAE	ADULT	NO	NO		WEEKLY	BOTH	LIVING/FRESH.
157	7	L	CORALLUS HORTULANUS	BOIDAE	ADULT	YES	NO		WEEKLY	BOTH	LIVING/FRESH.
158	7	L	CORALLUS HORTULANUS	BOIDAE	ADULT	YES	YES	MDR	WEEKLY	BOTH	LIVING/FRESH.
159	7	L	CORALLUS HORTULANUS	BOIDAE	ADULT	YES	YES	MDR	WEEKLY	BOTH	LIVING/FRESH.
160	7	L	PITUOPHIS MELANOLEUCUS	COLUBRIDAE	ADULT	YES	NO		WEEKLY	BOTH	LIVING/FRESH.
161	7	L	PITUOPHIS MELANOLEUCUS	COLUBRIDAE	ADULT	YES	YES	NO-MDR	WEEKLY	BOTH	LIVING/FRESH.
162	7	L	PITUOPHIS MELANOLEUCUS	COLUBRIDAE	ADULT	YES	YES	NO-MDR	WEEKLY	BOTH	LIVING/FRESH.
163	8	L	PYTHON REGIUS	PYTHONIDAE	ADULT	YES	YES	NO-MDR	TWICE/MONTH	PURCHASED	LIVING/FRESH.
164	8	L	PYTHON REGIUS	PYTHONIDAE	ADULT		NO		TWICE/MONTH	PURCHASED	LIVING/FRESH.
165	8	L	PYTHON REGIUS	PYTHONIDAE	JUVENILE		NO		TWICE/MONTH	PURCHASED	LIVING/FRESH.
166	8	L	PYTHON REGIUS	PYTHONIDAE	JUVENILE		YES	NO-MDR	TWICE/MONTH	PURCHASED	LIVING/FRESH.
167	8	L	PYTHON REGIUS	PYTHONIDAE	JUVENILE		YES	NO-MDR	TWICE/MONTH	PURCHASED	LIVING/FRESH.
168	8	L	PYTHON REGIUS	PYTHONIDAE	JUVENILE		YES	NO-MDR	TWICE/MONTH	PURCHASED	LIVING/FRESH.
169	8	L	PYTHON REGIUS	PYTHONIDAE	JUVENILE		YES	NO-MDR	TWICE/MONTH	PURCHASED	LIVING/FRESH.
170	8	L	PYTHON REGIUS	PYTHONIDAE	JUVENILE		YES	NO-MDR	TWICE/MONTH	PURCHASED	LIVING/FRESH.
171	8	L	PYTHON REGIUS	PYTHONIDAE	JUVENILE		YES	NO-MDR	TWICE/MONTH	PURCHASED	LIVING/FRESH.
172	8	L	PYTHON REGIUS	PYTHONIDAE	JUVENILE		NO		TWICE/MONTH	PURCHASED	LIVING/FRESH.
173	8	L	PYTHON REGIUS	PYTHONIDAE	JUVENILE		YES	NO-MDR	TWICE/MONTH	PURCHASED	LIVING/FRESH.
174	8	L	PYTHON REGIUS	PYTHONIDAE	JUVENILE		YES	NO-MDR	TWICE/MONTH	PURCHASED	LIVING/FRESH.
175	8	L	PYTHON REGIUS	PYTHONIDAE	JUVENILE		YES	NO-MDR	TWICE/MONTH	PURCHASED	LIVING/FRESH.
176	8	L	PYTHON REGIUS	PYTHONIDAE	ADULT		NO		TWICE/MONTH	PURCHASED	LIVING/FRESH.
177	8	L	PYTHON REGIUS	PYTHONIDAE	JUVENILE		NO		TWICE/MONTH	PURCHASED	LIVING/FRESH.
178	8	L	PYTHON REGIUS	PYTHONIDAE	JUVENILE		YES	MDR	TWICE/MONTH	PURCHASED	LIVING/FRESH.
179	8	L	PYTHON REGIUS	PYTHONIDAE	JUVENILE		NO		TWICE/MONTH	PURCHASED	LIVING/FRESH.
180	8	L	PYTHON REGIUS	PYTHONIDAE	JUVENILE		YES	NO-MDR	TWICE/MONTH	PURCHASED	LIVING/FRESH.
181	8	L	PYTHON REGIUS	PYTHONIDAE	JUVENILE		NO		TWICE/MONTH	PURCHASED	LIVING/FRESH.
182	8	L	PYTHON REGIUS	PYTHONIDAE	ADULT		NO		TWICE/MONTH	PURCHASED	LIVING/FRESH.
183	8	L	PYTHON REGIUS	PYTHONIDAE	ADULT	YES	YES	MDR	TWICE/MONTH	PURCHASED	LIVING/FRESH.
184	8	L	PYTHON REGIUS	PYTHONIDAE	ADULT		YES	NO-MDR	TWICE/MONTH	PURCHASED	LIVING/FRESH.
185	8	L	PYTHON REGIUS	PYTHONIDAE	ADULT	YES	NO		TWICE/MONTH	PURCHASED	LIVING/FRESH.
186	8	L	PYTHON REGIUS	PYTHONIDAE	ADULT	YES	YES	NO-MDR	TWICE/MONTH	PURCHASED	LIVING/FRESH.
187	8	L	PYTHON REGIUS	PYTHONIDAE	ADULT		YES	MDR	TWICE/MONTH	PURCHASED	LIVING/FRESH.
188	8	L	PYTHON REGIUS	PYTHONIDAE	ADULT		YES	MDR	TWICE/MONTH	PURCHASED	LIVING/FRESH.
189	8	L	PYTHON REGIUS	PYTHONIDAE	ADULT		NO		TWICE/MONTH	PURCHASED	LIVING/FRESH.
190	8	L	PYTHON REGIUS	PYTHONIDAE	ADULT	YES	NO		TWICE/MONTH	PURCHASED	LIVING/FRESH.
191	8	L	PYTHON REGIUS	PYTHONIDAE	ADULT		YES	MDR	TWICE/MONTH	PURCHASED	LIVING/FRESH.
192	8	L	PYTHON REGIUS	PYTHONIDAE	ADULT	YES	NO		TWICE/MONTH	PURCHASED	LIVING/FRESH.
193	8	L	PYTHON REGIUS	PYTHONIDAE	ADULT		YES	MDR	TWICE/MONTH	PURCHASED	LIVING/FRESH.
194	8	L	PYTHON REGIUS	PYTHONIDAE	ADULT		YES	NO-MDR	TWICE/MONTH	PURCHASED	LIVING/FRESH.
195	8	L	PYTHON REGIUS	PYTHONIDAE	ADULT		NO		TWICE/MONTH	PURCHASED	LIVING/FRESH.
196	8	L	PYTHON REGIUS	PYTHONIDAE	ADULT		YES	NO-MDR	TWICE/MONTH	PURCHASED	LIVING/FRESH.
197	8	L	PYTHON REGIUS	PYTHONIDAE	ADULT		YES	NO-MDR	TWICE/MONTH	PURCHASED	LIVING/FRESH.
198	8	L	PYTHON REGIUS	PYTHONIDAE	ADULT		YES	NO-MDR	TWICE/MONTH	PURCHASED	LIVING/FRESH.
199	8	L	PYTHON REGIUS	PYTHONIDAE	ADULT		YES	MDR	TWICE/MONTH	PURCHASED	LIVING/FRESH.
200	8	L	PYTHON REGIUS	PYTHONIDAE	ADULT	YES	YES	NO-MDR	TWICE/MONTH	PURCHASED	LIVING/FRESH.
201	8	L	PYTHON REGIUS	PYTHONIDAE	ADULT	YES	NO		TWICE/MONTH	PURCHASED	LIVING/FRESH.
202	8	L	PYTHON REGIUS	PYTHONIDAE	ADULT	YES	YES	MDR	TWICE/MONTH	PURCHASED	LIVING/FRESH.
203	8	L	PYTHON REGIUS	PYTHONIDAE	ADULT	YES	YES	MDR	TWICE/MONTH	PURCHASED	LIVING/FRESH.
204	8	L	PYTHON REGIUS	PYTHONIDAE	ADULT	YES	NO		TWICE/MONTH	PURCHASED	LIVING/FRESH.
205	8	L	PYTHON REGIUS	PYTHONIDAE	ADULT	YES	NO		TWICE/MONTH	PURCHASED	LIVING/FRESH.
206	8	L	PYTHON REGIUS	PYTHONIDAE	ADULT	YES	NO		TWICE/MONTH	PURCHASED	LIVING/FRESH.
207	8	L	PYTHON REGIUS	PYTHONIDAE	ADULT	YES	NO		TWICE/MONTH	PURCHASED	LIVING/FRESH.
208	8	L	PYTHON REGIUS	PYTHONIDAE	ADULT	YES	NO		TWICE/MONTH	PURCHASED	LIVING/FRESH.
209	8	L	PYTHON REGIUS	PYTHONIDAE	ADULT	YES	YES	NO-MDR	TWICE/MONTH	PURCHASED	LIVING/FRESH.
210	8	L	PYTHON REGIUS	PYTHONIDAE	ADULT	YES	YES	NO-MDR	TWICE/MONTH	PURCHASED	LIVING/FRESH.
211	8	L	PYTHON REGIUS	PYTHONIDAE	ADULT	YES	YES	MDR	TWICE/MONTH	PURCHASED	LIVING/FRESH.
212	8	L	PYTHON REGIUS	PYTHONIDAE	ADULT	YES	NO		TWICE/MONTH	PURCHASED	LIVING/FRESH.
213	8	L	PYTHON REGIUS	PYTHONIDAE	ADULT	YES	YES	NO-MDR	TWICE/MONTH	PURCHASED	LIVING/FRESH.
214	8	L	PYTHON REGIUS	PYTHONIDAE	ADULT	YES	YES	NO-MDR	TWICE/MONTH	PURCHASED	LIVING/FRESH.
215	8	L	PYTHON REGIUS	PYTHONIDAE	ADULT		NO		TWICE/MONTH	PURCHASED	LIVING/FRESH.
216	8	L	PYTHON REGIUS	PYTHONIDAE	ADULT		NO		TWICE/MONTH	PURCHASED	LIVING/FRESH.
217	8	L	PYTHON REGIUS	PYTHONIDAE	ADULT		YES	NO-MDR	TWICE/MONTH	PURCHASED	LIVING/FRESH.
218	8	L	PYTHON REGIUS	PYTHONIDAE	ADULT		NO		TWICE/MONTH	PURCHASED	LIVING/FRESH.
219	8	L	PYTHON REGIUS	PYTHONIDAE	ADULT	YES	YES	NO-MDR	TWICE/MONTH	PURCHASED	LIVING/FRESH.
220	8	L	PYTHON REGIUS	PYTHONIDAE	ADULT		NO		TWICE/MONTH	PURCHASED	LIVING/FRESH.
221	8	L	PYTHON REGIUS	PYTHONIDAE	ADULT		YES	NO-MDR	TWICE/MONTH	PURCHASED	LIVING/FRESH.
222	8	L	PYTHON REGIUS	PYTHONIDAE	ADULT		YES	MDR	TWICE/MONTH	PURCHASED	LIVING/FRESH.
223	8	L	PYTHON REGIUS	PYTHONIDAE	ADULT		NO		TWICE/MONTH	PURCHASED	LIVING/FRESH.
224	8	L	PYTHON REGIUS	PYTHONIDAE	ADULT		NO		TWICE/MONTH	PURCHASED	LIVING/FRESH.
225	8	L	PYTHON REGIUS	PYTHONIDAE	ADULT		NO		TWICE/MONTH	PURCHASED	LIVING/FRESH.
226	8	L	PYTHON REGIUS	PYTHONIDAE	ADULT		YES	MDR	TWICE/MONTH	PURCHASED	LIVING/FRESH.
227	8	L	PYTHON REGIUS	PYTHONIDAE	ADULT		YES	NO-MDR	TWICE/MONTH	PURCHASED	LIVING/FRESH.
228	8	L	PYTHON REGIUS	PYTHONIDAE	ADULT		YES	NO-MDR	TWICE/MONTH	PURCHASED	LIVING/FRESH.
229	9	S	PYTHON REGIUS	PYTHONIDAE	ADULT		YES	NO-MDR	TWICE/MONTH	PURCHASED	LIVING/FRESH.
230	9	S	PYTHON REGIUS	PYTHONIDAE	ADULT		YES	NO-MDR	TWICE/MONTH	PURCHASED	LIVING/FRESH.
231	9	S	PYTHON REGIUS	PYTHONIDAE	ADULT		YES	MDR	TWICE/MONTH	PURCHASED	LIVING/FRESH.
232	9	S	PYTHON REGIUS	PYTHONIDAE	ADULT		YES	MDR	TWICE/MONTH	PURCHASED	LIVING/FRESH.
233	9	S	PYTHON REGIUS	PYTHONIDAE	ADULT		YES	MDR	TWICE/MONTH	PURCHASED	LIVING/FRESH.
234	9	S	PYTHON REGIUS	PYTHONIDAE	ADULT		NO		TWICE/MONTH	PURCHASED	LIVING/FRESH.
235	9	S	PYTHON REGIUS	PYTHONIDAE	ADULT		NO		TWICE/MONTH	PURCHASED	LIVING/FRESH.
236	9	S	PYTHON REGIUS	PYTHONIDAE	ADULT		YES	MDR	TWICE/MONTH	PURCHASED	LIVING/FRESH.
237	9	S	PYTHON REGIUS	PYTHONIDAE	ADULT	YES	YES	NO-MDR	TWICE/MONTH	PURCHASED	LIVING/FRESH.
238	9	S	ELAPHE TAENIURA	COLUBRIDAE	ADULT		YES	NO-MDR	TWICE/MONTH	PURCHASED	LIVING/FRESH.
239	10	S	BOA CONSTRICTOR	BOIDAE	ADULT		YES	NO-MDR	WEEKLY	PURCHASED
240	10	S	PYTHON REGIUS	PYTHONIDAE	ADULT		NO		WEEKLY	PURCHASED
241	2	M	BOA CONSTRICTOR	BOIDAE	ADULT		NO		WEEKLY	HOME-RAISED	LIVING/FRESH.
242	2	M	BOA CONSTRICTOR	BOIDAE	ADULT		NO		WEEKLY	HOME-RAISED	LIVING/FRESH.
243	2	M	PYTHON MOLURUS	PYTHONIDAE	ADULT		NO		WEEKLY	HOME-RAISED	LIVING/FRESH.
244	2	M	PYTHON REGIUS	PYTHONIDAE	JUVENILE		YES	NO-MDR	WEEKLY	HOME-RAISED	LIVING/FRESH.
245	2	M	PYTHON REGIUS	PYTHONIDAE	JUVENILE		YES	NO-MDR	WEEKLY	HOME-RAISED	LIVING/FRESH.
246	2	M	PYTHON REGIUS	PYTHONIDAE	JUVENILE		NO		WEEKLY	HOME-RAISED	LIVING/FRESH.
247	2	M	PYTHON REGIUS	PYTHONIDAE	JUVENILE		YES	NO-MDR	WEEKLY	HOME-RAISED	LIVING/FRESH.
248	2	M	PYTHON REGIUS	PYTHONIDAE	ADULT		YES	MDR	WEEKLY	HOME-RAISED	LIVING/FRESH.
249	2	M	PYTHON REGIUS	PYTHONIDAE	JUVENILE		YES	NO-MDR	WEEKLY	HOME-RAISED	LIVING/FRESH.
250	2	M	PYTHON REGIUS	PYTHONIDAE	JUVENILE		YES	NO-MDR	WEEKLY	HOME-RAISED	LIVING/FRESH.
251	2	M	PYTHON REGIUS	PYTHONIDAE	JUVENILE		YES	MDR	WEEKLY	HOME-RAISED	LIVING/FRESH.
252	2	M	PYTHON REGIUS	PYTHONIDAE	JUVENILE		NO		WEEKLY	HOME-RAISED	LIVING/FRESH.
253	2	M	PYTHON REGIUS	PYTHONIDAE	ADULT		YES	MDR	WEEKLY	HOME-RAISED	LIVING/FRESH.
254	2	M	PYTHON REGIUS	PYTHONIDAE	JUVENILE		YES	MDR	WEEKLY	HOME-RAISED	LIVING/FRESH.
255	2	M	PYTHON REGIUS	PYTHONIDAE	JUVENILE		YES	NO-MDR	WEEKLY	HOME-RAISED	LIVING/FRESH.
256	2	M	LAMPROPELTIS CALIFORNIAE	COLUBRIDAE	ADULT		NO		WEEKLY	HOME-RAISED	LIVING/FRESH.
257	11	S	PYTHON REGIUS	PYTHONIDAE	ADULT	YES	YES	NO-MDR	WEEKLY	HOME-RAISED	THAWED
258	11	S	PYTHON REGIUS	PYTHONIDAE	ADULT	YES	NO		WEEKLY	HOME-RAISED	THAWED
259	11	S	PYTHON REGIUS	PYTHONIDAE	ADULT	YES	YES	NO-MDR	WEEKLY	HOME-RAISED	THAWED
260	11	S	PYTHON REGIUS	PYTHONIDAE	ADULT	YES	YES	NO-MDR	WEEKLY	HOME-RAISED	THAWED
261	11	S	PYTHON REGIUS	PYTHONIDAE	ADULT	YES	NO		WEEKLY	HOME-RAISED	THAWED
262	11	S	PYTHON REGIUS	PYTHONIDAE	ADULT	YES	YES	NO-MDR	WEEKLY	HOME-RAISED	THAWED
263	11	S	PYTHON REGIUS	PYTHONIDAE	ADULT	YES	NO		WEEKLY	HOME-RAISED	THAWED
264	12	L	PYTHON REGIUS	PYTHONIDAE	ADULT	NO	NO		WEEKLY	HOME-RAISED	LIVING/FRESH.
265	12	L	PYTHON REGIUS	PYTHONIDAE	ADULT	NO	YES	NO-MDR	WEEKLY	HOME-RAISED	LIVING/FRESH.
266	12	L	PYTHON REGIUS	PYTHONIDAE	ADULT	NO	YES	NO-MDR	WEEKLY	HOME-RAISED	LIVING/FRESH.
267	12	L	MORELIA SPILOTA	PYTHONIDAE	ADULT	NO	YES	NO-MDR	WEEKLY	HOME-RAISED	LIVING/FRESH.
268	12	L	PYTHON REGIUS	PYTHONIDAE	ADULT	NO	YES	NO-MDR	WEEKLY	HOME-RAISED	LIVING/FRESH.
269	12	L	PYTHON REGIUS	PYTHONIDAE	ADULT	NO	YES	NO-MDR	WEEKLY	HOME-RAISED	LIVING/FRESH.
270	12	L	PYTHON REGIUS	PYTHONIDAE	ADULT	YES	YES	NO-MDR	WEEKLY	HOME-RAISED	LIVING/FRESH.
271	12	L	PYTHON REGIUS	PYTHONIDAE	ADULT	YES	YES	NO-MDR	WEEKLY	HOME-RAISED	LIVING/FRESH.
272	12	L	PYTHON REGIUS	PYTHONIDAE	ADULT	YES	YES	NO-MDR	WEEKLY	HOME-RAISED	LIVING/FRESH.
273	12	L	PYTHON REGIUS	PYTHONIDAE	ADULT	YES	YES	NO-MDR	WEEKLY	HOME-RAISED	LIVING/FRESH.
274	12	L	PYTHON REGIUS	PYTHONIDAE	ADULT	YES	YES	NO-MDR	WEEKLY	HOME-RAISED	LIVING/FRESH.
275	12	L	PYTHON REGIUS	PYTHONIDAE	ADULT	NO	NO		WEEKLY	HOME-RAISED	LIVING/FRESH.
276	12	L	PYTHON REGIUS	PYTHONIDAE	ADULT	NO	NO		WEEKLY	HOME-RAISED	LIVING/FRESH.
277	12	L	PYTHON REGIUS	PYTHONIDAE	ADULT	NO	YES	NO-MDR	WEEKLY	HOME-RAISED	LIVING/FRESH.
278	12	L	PYTHON REGIUS	PYTHONIDAE	ADULT	NO	YES	NO-MDR	WEEKLY	HOME-RAISED	LIVING/FRESH.
279	12	L	PYTHON REGIUS	PYTHONIDAE	ADULT	NO	NO		WEEKLY	HOME-RAISED	LIVING/FRESH.
280	12	L	PYTHON REGIUS	PYTHONIDAE	ADULT	NO	NO		WEEKLY	HOME-RAISED	LIVING/FRESH.
281	12	L	PYTHON REGIUS	PYTHONIDAE	ADULT	NO	NO		WEEKLY	HOME-RAISED	LIVING/FRESH.
282	12	L	PYTHON REGIUS	PYTHONIDAE	ADULT	NO	YES	NO-MDR	WEEKLY	HOME-RAISED	LIVING/FRESH.
283	12	L	PYTHON REGIUS	PYTHONIDAE	ADULT	NO	NO		WEEKLY	HOME-RAISED	LIVING/FRESH.
284	12	L	PYTHON REGIUS	PYTHONIDAE	ADULT	NO	YES	MDR	WEEKLY	HOME-RAISED	LIVING/FRESH.
285	12	L	PYTHON REGIUS	PYTHONIDAE	ADULT	NO	YES	NO-MDR	WEEKLY	HOME-RAISED	LIVING/FRESH.
286	12	L	PYTHON REGIUS	PYTHONIDAE	ADULT	NO	YES	NO-MDR	WEEKLY	HOME-RAISED	LIVING/FRESH.
287	12	L	PYTHON REGIUS	PYTHONIDAE	ADULT	NO	YES	NO-MDR	WEEKLY	HOME-RAISED	LIVING/FRESH.
288	12	L	PYTHON REGIUS	PYTHONIDAE	ADULT	NO	YES	NO-MDR	WEEKLY	HOME-RAISED	LIVING/FRESH.
289	12	L	PYTHON REGIUS	PYTHONIDAE	ADULT	NO	NO		WEEKLY	HOME-RAISED	LIVING/FRESH.
290	12	L	PYTHON REGIUS	PYTHONIDAE	ADULT	NO	YES	NO-MDR	WEEKLY	HOME-RAISED	LIVING/FRESH.
291	12	L	PYTHON REGIUS	PYTHONIDAE	ADULT	NO	NO		WEEKLY	HOME-RAISED	LIVING/FRESH.
292	12	L	PYTHON REGIUS	PYTHONIDAE	ADULT	NO	YES	NO-MDR	WEEKLY	HOME-RAISED	LIVING/FRESH.
293	12	L	PYTHON REGIUS	PYTHONIDAE	ADULT	NO	YES	NO-MDR	WEEKLY	HOME-RAISED	LIVING/FRESH.
294	12	L	PYTHON REGIUS	PYTHONIDAE	ADULT	NO	NO		WEEKLY	HOME-RAISED	LIVING/FRESH.
295	12	L	PYTHON REGIUS	PYTHONIDAE	ADULT	NO	YES	MDR	WEEKLY	HOME-RAISED	LIVING/FRESH.
296	12	L	PYTHON REGIUS	PYTHONIDAE	ADULT	NO	YES	MDR	WEEKLY	HOME-RAISED	LIVING/FRESH.
297	12	L	PYTHON REGIUS	PYTHONIDAE	ADULT	NO	YES	NO-MDR	WEEKLY	HOME-RAISED	LIVING/FRESH.
298	12	L	PYTHON REGIUS	PYTHONIDAE	ADULT	NO	YES	NO-MDR	WEEKLY	HOME-RAISED	LIVING/FRESH.
299	12	L	PYTHON REGIUS	PYTHONIDAE	ADULT	NO	NO		WEEKLY	HOME-RAISED	LIVING/FRESH.
300	12	L	PYTHON REGIUS	PYTHONIDAE	ADULT	NO	YES	NO-MDR	WEEKLY	HOME-RAISED	LIVING/FRESH.
301	12	L	PYTHON REGIUS	PYTHONIDAE	ADULT	NO	NO		WEEKLY	HOME-RAISED	LIVING/FRESH.
302	12	L	PYTHON REGIUS	PYTHONIDAE	ADULT	NO	YES	NO-MDR	WEEKLY	HOME-RAISED	LIVING/FRESH.
303	12	L	PYTHON REGIUS	PYTHONIDAE	ADULT	NO	YES	NO-MDR	WEEKLY	HOME-RAISED	LIVING/FRESH.
304	12	L	PYTHON REGIUS	PYTHONIDAE	ADULT	NO	NO		WEEKLY	HOME-RAISED	LIVING/FRESH.
305	12	L	PYTHON REGIUS	PYTHONIDAE	ADULT	NO	NO		WEEKLY	HOME-RAISED	LIVING/FRESH.
306	12	L	PYTHON REGIUS	PYTHONIDAE	ADULT	NO	YES	NO-MDR	WEEKLY	HOME-RAISED	LIVING/FRESH.
307	12	L	PYTHON REGIUS	PYTHONIDAE	ADULT	NO	YES	MDR	WEEKLY	HOME-RAISED	LIVING/FRESH.
308	12	L	PYTHON CURTUS	PYTHONIDAE	ADULT	NO	NO		WEEKLY	HOME-RAISED	LIVING/FRESH.
309	12	L	BOA CONSTRICTOR	BOIDAE	ADULT	NO	NO		WEEKLY	HOME-RAISED	LIVING/FRESH.
310	12	L	BOA CONSTRICTOR	BOIDAE	ADULT	NO	YES	MDR	WEEKLY	HOME-RAISED	LIVING/FRESH.
311	12	L	PYTHON REGIUS	PYTHONIDAE	ADULT	NO	NO		WEEKLY	HOME-RAISED	LIVING/FRESH.
312	12	L	PYTHON REGIUS	PYTHONIDAE	ADULT	NO	YES	NO-MDR	WEEKLY	HOME-RAISED	LIVING/FRESH.
313	12	L	PYTHON REGIUS	PYTHONIDAE	ADULT	NO	YES	MDR	WEEKLY	HOME-RAISED	LIVING/FRESH.
314	12	L	PYTHON REGIUS	PYTHONIDAE	ADULT	NO	YES	NO-MDR	WEEKLY	HOME-RAISED	LIVING/FRESH.
315	12	L	PYTHON REGIUS	PYTHONIDAE	ADULT	NO	NO		WEEKLY	HOME-RAISED	LIVING/FRESH.
316	12	L	PYTHON REGIUS	PYTHONIDAE	ADULT	NO	YES	MDR	WEEKLY	HOME-RAISED	LIVING/FRESH.
317	12	L	PYTHON REGIUS	PYTHONIDAE	ADULT	NO	NO		WEEKLY	HOME-RAISED	LIVING/FRESH.
318	12	L	PYTHON REGIUS	PYTHONIDAE	ADULT	NO	YES	MDR	WEEKLY	HOME-RAISED	LIVING/FRESH.
319	12	L	PYTHON REGIUS	PYTHONIDAE	ADULT	NO	NO		WEEKLY	HOME-RAISED	LIVING/FRESH.
320	12	L	PYTHON REGIUS	PYTHONIDAE	ADULT	NO	NO		WEEKLY	HOME-RAISED	LIVING/FRESH.
321	12	L	PYTHON REGIUS	PYTHONIDAE	ADULT	NO	YES	NO-MDR	WEEKLY	HOME-RAISED	LIVING/FRESH.
322	12	L	PYTHON REGIUS	PYTHONIDAE	ADULT	NO	NO		WEEKLY	HOME-RAISED	LIVING/FRESH.
323	12	L	PYTHON REGIUS	PYTHONIDAE	ADULT	NO	YES	MDR	WEEKLY	HOME-RAISED	LIVING/FRESH.
324	12	L	PYTHON REGIUS	PYTHONIDAE	ADULT	NO	NO		WEEKLY	HOME-RAISED	LIVING/FRESH.
325	12	L	PYTHON REGIUS	PYTHONIDAE	ADULT	NO	YES	NO-MDR	WEEKLY	HOME-RAISED	LIVING/FRESH.
326	12	L	PYTHON REGIUS	PYTHONIDAE	ADULT	NO	YES	NO-MDR	WEEKLY	HOME-RAISED	LIVING/FRESH.
327	12	L	PYTHON REGIUS	PYTHONIDAE	ADULT	NO	YES	MDR	WEEKLY	HOME-RAISED	LIVING/FRESH.
328	12	L	PYTHON REGIUS	PYTHONIDAE	ADULT	NO	NO		WEEKLY	HOME-RAISED	LIVING/FRESH.
329	12	L	PYTHON REGIUS	PYTHONIDAE	ADULT	NO	YES	MDR	WEEKLY	HOME-RAISED	LIVING/FRESH.
330	12	L	PYTHON REGIUS	PYTHONIDAE	ADULT	NO	YES	MDR	WEEKLY	HOME-RAISED	LIVING/FRESH.
331	12	L	PYTHON REGIUS	PYTHONIDAE	ADULT	NO	YES	NO-MDR	WEEKLY	HOME-RAISED	LIVING/FRESH.
332	12	L	PYTHON REGIUS	PYTHONIDAE	ADULT	NO	NO		WEEKLY	HOME-RAISED	LIVING/FRESH.
333	12	L	PYTHON REGIUS	PYTHONIDAE	ADULT	NO	NO		WEEKLY	HOME-RAISED	LIVING/FRESH.
334	12	L	PYTHON REGIUS	PYTHONIDAE	ADULT	NO	NO		WEEKLY	HOME-RAISED	LIVING/FRESH.
335	12	L	PYTHON REGIUS	PYTHONIDAE	ADULT	NO	NO		WEEKLY	HOME-RAISED	LIVING/FRESH.
336	12	L	PYTHON REGIUS	PYTHONIDAE	ADULT	NO	NO		WEEKLY	HOME-RAISED	LIVING/FRESH.
337	12	L	PYTHON REGIUS	PYTHONIDAE	ADULT	NO	YES	MDR	WEEKLY	HOME-RAISED	LIVING/FRESH.
338	12	L	PYTHON REGIUS	PYTHONIDAE	ADULT	NO	NO		WEEKLY	HOME-RAISED	LIVING/FRESH.
339	12	L	PYTHON REGIUS	PYTHONIDAE	ADULT	NO	NO		WEEKLY	HOME-RAISED	LIVING/FRESH.
340	12	L	PYTHON REGIUS	PYTHONIDAE	ADULT	NO	NO		WEEKLY	HOME-RAISED	LIVING/FRESH.
341	12	L	PYTHON REGIUS	PYTHONIDAE	ADULT	NO	YES	MDR	WEEKLY	HOME-RAISED	LIVING/FRESH.
342	12	L	PYTHON REGIUS	PYTHONIDAE	ADULT	NO	YES	NO-MDR	WEEKLY	HOME-RAISED	LIVING/FRESH.
343	12	L	PYTHON REGIUS	PYTHONIDAE	ADULT	NO	NO		WEEKLY	HOME-RAISED	LIVING/FRESH.
344	12	L	PYTHON REGIUS	PYTHONIDAE	ADULT	NO	YES	NO-MDR	WEEKLY	HOME-RAISED	LIVING/FRESH.
345	12	L	PYTHON REGIUS	PYTHONIDAE	ADULT	NO	YES	MDR	WEEKLY	HOME-RAISED	LIVING/FRESH.
346	12	L	PYTHON REGIUS	PYTHONIDAE	ADULT	NO	YES	NO-MDR	WEEKLY	HOME-RAISED	LIVING/FRESH.
347	12	L	PYTHON REGIUS	PYTHONIDAE	ADULT	NO	NO		WEEKLY	HOME-RAISED	LIVING/FRESH.
348	12	L	PYTHON REGIUS	PYTHONIDAE	ADULT	NO	YES	NO-MDR	WEEKLY	HOME-RAISED	LIVING/FRESH.
349	12	L	PYTHON REGIUS	PYTHONIDAE	ADULT	NO	YES	NO-MDR	WEEKLY	HOME-RAISED	LIVING/FRESH.
350	12	L	PYTHON REGIUS	PYTHONIDAE	ADULT	NO	YES	MDR	WEEKLY	HOME-RAISED	LIVING/FRESH.
351	12	L	PYTHON REGIUS	PYTHONIDAE	ADULT	NO	NO		WEEKLY	HOME-RAISED	LIVING/FRESH.
352	12	L	PYTHON REGIUS	PYTHONIDAE	ADULT	NO	YES	NO-MDR	WEEKLY	HOME-RAISED	LIVING/FRESH.
353	12	L	PYTHON REGIUS	PYTHONIDAE	ADULT	NO	NO		WEEKLY	HOME-RAISED	LIVING/FRESH.
354	12	L	PYTHON REGIUS	PYTHONIDAE	ADULT	NO	YES	NO-MDR	WEEKLY	HOME-RAISED	LIVING/FRESH.
355	12	L	PYTHON REGIUS	PYTHONIDAE	ADULT	NO	YES	MDR	WEEKLY	HOME-RAISED	LIVING/FRESH.
356	12	L	PYTHON REGIUS	PYTHONIDAE	ADULT	NO	NO		WEEKLY	HOME-RAISED	LIVING/FRESH.
357	12	L	PYTHON REGIUS	PYTHONIDAE	ADULT	NO	YES	NO-MDR	WEEKLY	HOME-RAISED	LIVING/FRESH.
358	12	L	PYTHON REGIUS	PYTHONIDAE	ADULT	NO	NO		WEEKLY	HOME-RAISED	LIVING/FRESH.
359	12	L	PYTHON REGIUS	PYTHONIDAE	ADULT	NO	YES	NO-MDR	WEEKLY	HOME-RAISED	LIVING/FRESH.
360	12	L	PYTHON REGIUS	PYTHONIDAE	ADULT	NO	YES	MDR	WEEKLY	HOME-RAISED	LIVING/FRESH.
361	12	L	PYTHON REGIUS	PYTHONIDAE	ADULT	NO	YES	NO-MDR	WEEKLY	HOME-RAISED	LIVING/FRESH.
362	12	L	PYTHON REGIUS	PYTHONIDAE	ADULT	YES	NO		WEEKLY	HOME-RAISED	LIVING/FRESH.
363	12	L	PYTHON REGIUS	PYTHONIDAE	ADULT	YES	NO		WEEKLY	HOME-RAISED	LIVING/FRESH.
364	12	L	PYTHON REGIUS	PYTHONIDAE	ADULT	YES	YES	MDR	WEEKLY	HOME-RAISED	LIVING/FRESH.
365	12	L	BOA CONSTRICTOR	BOIDAE	ADULT	NO	YES	NO-MDR
366	12	L	BOA CONSTRICTOR	BOIDAE	ADULT	NO	YES	MDR
367	12	L	BOA CONSTRICTOR	BOIDAE	ADULT	NO	NO
368	12	L	BOA CONSTRICTOR	BOIDAE	ADULT	NO	YES	NO-MDR	WEEKLY	PURCHASED	BOTH
369	12	L	BOA CONSTRICTOR	BOIDAE	ADULT	NO	YES	NO-MDR	WEEKLY	PURCHASED	BOTH
370	12	L	BOA CONSTRICTOR	BOIDAE	ADULT	NO	NO		WEEKLY	PURCHASED	BOTH
371	12	L	BOA CONSTRICTOR	BOIDAE	ADULT	NO	YES	NO-MDR	WEEKLY	PURCHASED	BOTH
372	12	L	BOA CONSTRICTOR	BOIDAE	ADULT	NO	YES	NO-MDR	WEEKLY	PURCHASED	BOTH
373	12	L	BOA CONSTRICTOR	BOIDAE	ADULT	NO	YES	NO-MDR	WEEKLY	PURCHASED	BOTH
374	12	L	BOA CONSTRICTOR	BOIDAE	ADULT	NO	NO		WEEKLY	PURCHASED	BOTH
375	12	L	BOA CONSTRICTOR	BOIDAE	ADULT	NO	YES	NO-MDR	WEEKLY	PURCHASED	BOTH
376	13	M	PYTHON REGIUS	PYTHONIDAE	ADULT	NO	YES	NO-MDR	WEEKLY	HOME-RAISED	LIVING/FRESH.
377	13	M	PYTHON REGIUS	PYTHONIDAE	ADULT	NO	YES	NO-MDR	WEEKLY	HOME-RAISED	LIVING/FRESH.
378	13	M	PYTHON REGIUS	PYTHONIDAE	ADULT	NO	YES	NO-MDR	WEEKLY	HOME-RAISED	LIVING/FRESH.
379	13	M	PYTHON REGIUS	PYTHONIDAE	ADULT	NO	YES	NO-MDR	WEEKLY	HOME-RAISED	LIVING/FRESH.
380	13	M	PYTHON REGIUS	PYTHONIDAE	ADULT	NO	YES	NO-MDR	WEEKLY	HOME-RAISED	LIVING/FRESH.
381	13	M	PYTHON REGIUS	PYTHONIDAE	ADULT	NO	NO		WEEKLY	HOME-RAISED	LIVING/FRESH.
382	13	M	PYTHON REGIUS	PYTHONIDAE	ADULT	NO	YES	NO-MDR	WEEKLY	HOME-RAISED	LIVING/FRESH.
383	13	M	PYTHON REGIUS	PYTHONIDAE	ADULT	NO	YES	NO-MDR	WEEKLY	HOME-RAISED	LIVING/FRESH.
384	13	M	PYTHON REGIUS	PYTHONIDAE	ADULT	NO	YES	NO-MDR	WEEKLY	HOME-RAISED	LIVING/FRESH.
385	13	M	PYTHON REGIUS	PYTHONIDAE	ADULT	NO	YES	NO-MDR	WEEKLY	HOME-RAISED	LIVING/FRESH.
386	13	M	PYTHON REGIUS	PYTHONIDAE	ADULT	NO	YES	NO-MDR	WEEKLY	HOME-RAISED	LIVING/FRESH.
387	13	M	PYTHON REGIUS	PYTHONIDAE	ADULT	NO	YES	NO-MDR	WEEKLY	HOME-RAISED	LIVING/FRESH.
388	13	M	PYTHON REGIUS	PYTHONIDAE	ADULT	NO	YES	NO-MDR	WEEKLY	HOME-RAISED	LIVING/FRESH.
389	13	M	PYTHON REGIUS	PYTHONIDAE	ADULT	NO	YES	NO-MDR	WEEKLY	HOME-RAISED	LIVING/FRESH.
390	13	M	PYTHON REGIUS	PYTHONIDAE	ADULT	NO	YES	NO-MDR	WEEKLY	HOME-RAISED	LIVING/FRESH.
391	13	M	PYTHON REGIUS	PYTHONIDAE	ADULT	NO	YES	NO-MDR	WEEKLY	HOME-RAISED	LIVING/FRESH.
392	13	M	PYTHON REGIUS	PYTHONIDAE	ADULT	NO	YES	NO-MDR	WEEKLY	HOME-RAISED	LIVING/FRESH.
393	13	M	PYTHON REGIUS	PYTHONIDAE	ADULT	NO	NO		WEEKLY	HOME-RAISED	LIVING/FRESH.
394	13	M	PYTHON REGIUS	PYTHONIDAE	ADULT	NO	YES	NO-MDR	WEEKLY	HOME-RAISED	LIVING/FRESH.
395	13	M	PYTHON REGIUS	PYTHONIDAE	ADULT	NO	YES	NO-MDR	WEEKLY	HOME-RAISED	LIVING/FRESH.
396	13	M	BOA CONSTRICTOR	BOIDAE	ADULT	NO	YES	NO-MDR	WEEKLY	HOME-RAISED	LIVING/FRESH.
397	13	M	MORELIA SPILOTA	PYTHONIDAE	ADULT	NO	YES	NO-MDR	WEEKLY	HOME-RAISED	LIVING/FRESH.
398	13	M	PANTHEROPHIS GUTTATUS	COLUBRIDAE	ADULT	NO	NO		WEEKLY	HOME-RAISED	LIVING/FRESH.
399	13	M	PANTHEROPHIS GUTTATUS	COLUBRIDAE	ADULT	NO	NO		WEEKLY	HOME-RAISED	LIVING/FRESH.
400	13	M	PANTHEROPHIS GUTTATUS	COLUBRIDAE	ADULT	NO	YES	NO-MDR	WEEKLY	HOME-RAISED	LIVING/FRESH.
401	13	M	PANTHEROPHIS GUTTATUS	COLUBRIDAE	ADULT	NO	YES	NO-MDR	WEEKLY	HOME-RAISED	LIVING/FRESH.
402	5	M	PANTHEROPHIS OBSOLETUS	COLUBRIDAE	ADULT		NO		TWICE/MONTH	PURCHASED	THAWED
403	5	M	PANTHEROPHIS OBSOLETUS	COLUBRIDAE	ADULT		YES	NO-MDR	TWICE/MONTH	PURCHASED	THAWED
404	5	M	PANTHEROPHIS OBSOLETUS	COLUBRIDAE	ADULT		NO		TWICE/MONTH	PURCHASED	THAWED
405	5	M	PANTHEROPHIS OBSOLETUS	COLUBRIDAE	ADULT		NO		TWICE/MONTH	PURCHASED	THAWED
406	14	S	EPICRATES CENCHRIA	BOIDAE	ADULT	NO	YES	NO-MDR	WEEKLY		THAWED
407	15	L	LAMPROPELTHIS TRIANGULUM	COLUBRIDAE	ADULT		NO			HOME-RAISED	LIVING/FRESH.
408	15	L	LAMPROPELTHIS TRIANGULUM	COLUBRIDAE	ADULT		NO			HOME-RAISED	LIVING/FRESH.
409	15	L	LAMPROPELTIS GETULA	COLUBRIDAE	ADULT		NO			HOME-RAISED	LIVING/FRESH.
410	15	L	LAMPROPELTHIS TRIANGULUM	COLUBRIDAE	ADULT		NO			HOME-RAISED	LIVING/FRESH.
411	15	L	LAMPROPELTIS GETULA	COLUBRIDAE	ADULT		NO			HOME-RAISED	LIVING/FRESH.
412	15	L	LAMPROPELTIS GETULA	COLUBRIDAE	ADULT		YES	MDR		HOME-RAISED	LIVING/FRESH.
413	15	L	PANTHEROPHIS GUTTATUS	COLUBRIDAE	ADULT		YES	MDR		HOME-RAISED	LIVING/FRESH.
414	15	L	PANTHEROPHIS GUTTATUS	COLUBRIDAE	ADULT		NO			HOME-RAISED	LIVING/FRESH.
415	15	L	PANTHEROPHIS GUTTATUS	COLUBRIDAE	ADULT		YES	MDR		HOME-RAISED	LIVING/FRESH.
416	15	L	PANTHEROPHIS GUTTATUS	COLUBRIDAE	ADULT		NO			HOME-RAISED	LIVING/FRESH.
417	15	L	PANTHEROPHIS GUTTATUS	COLUBRIDAE	ADULT		NO			HOME-RAISED	LIVING/FRESH.
418	15	L	PANTHEROPHIS GUTTATUS	COLUBRIDAE	ADULT		YES	MDR		HOME-RAISED	LIVING/FRESH.
419	15	L	PANTHEROPHIS GUTTATUS	COLUBRIDAE	ADULT		NO			HOME-RAISED	LIVING/FRESH.
